# Supplementary material for: Metabolomic Abnormalities in Serum from Untreated and Treated Dogs with Hyper- and Hypoadrenocorticism
Source: Metabolites. 2022 Apr 9;12(4):339. doi: 10.3390/metabo12040339 (PMC9028761; doi:10.3390/metabo12040339)
Supplement: Supplementary file 1 [file metabolites-12-00339-s001.zip]

Archive with 1 entries (1 files):
- metabolites-1624636-supplementary.pdf
